# Supplementary material for: Development of an automated artificial intelligence-based system for urogenital schistosomiasis diagnosis using digital image analysis techniques and a robotized microscope
Source: PLoS Negl Trop Dis. 2024 Nov 5;18(11):e0012614. doi: 10.1371/journal.pntd.0012614 (PMC11567526; doi:10.1371/journal.pntd.0012614)
Supplement: S1 Dataset — (YAML) [file pntd.0012614.s001.yaml]

# Train/val/test sets as 
## 1) dir: path/to/imgs, 2) file: path/to/imgs.txt, or 3) list: [path/to/imgs1, path/to/imgs2, ..]


#path: ../datasets/coco128  # dataset root dir
train: /content/yolo_data/images/train  # train images (relative to 'path') 128 images
val: /content/yolo_data/images/val # val images (relative to 'path') 128 images
# test:  # test images (optional)

# Classes
nc: 1  # number of classes
names: ['Parasite']  # class names
