# Supplementary material for: Development of an automated artificial intelligence-based system for urogenital schistosomiasis diagnosis using digital image analysis techniques and a robotized microscope
Source: PLoS Negl Trop Dis. 2024 Nov 5;18(11):e0012614. doi: 10.1371/journal.pntd.0012614 (PMC11567526; doi:10.1371/journal.pntd.0012614)
Supplement: S1 Table — (XLSX) [file pntd.0012614.s002.xlsx]

## Sheet: Hoja1
Xarxa	Epochs	Precision	Recall	F-score	map0.5	map0.5-0.95	imatges
YOLOv5x	30	92.3	73.3	81.71	81.7		491
YOLOv5x - Data augmentation	30	88.2	72.4	79.5228	85.3		491
YOLOv8s	30	94.3	97	95.6309	97.3	69.7	491
YOLOv8x	30	95.3	89.8	92.4683	96.8	70.2	491
YOLOv8s	30	96.3	96.5	96.3999	98.7	78.4	1017
YOLOv8x	30	96.3	95.1	95.6962	96.6	74.4	1017
YOLOv5s	30	97.1	97.2	97.15	98.8	75.9	1017
YOLOv5x	30	99.3	99.4	99.35	99.4	77.5	1017
