# Supplementary material for: Development of an automated artificial intelligence-based system for urogenital schistosomiasis diagnosis using digital image analysis techniques and a robotized microscope
Source: PLoS Negl Trop Dis. 2024 Nov 5;18(11):e0012614. doi: 10.1371/journal.pntd.0012614 (PMC11567526; doi:10.1371/journal.pntd.0012614)
Supplement: S2 Table — (XLSX) [file pntd.0012614.s003.xlsx]

## Sheet: Hoja1
	sample ID	Replicas/slides	images	Date	detection	positives
	S1	5	image 1-50	2023-10-25	Slide 1: 0/10 ; Slide 2: 0/10 ; Slide 3: 0/10 ; Slide 4: 0/10 ; Slide 5: 0/10	0
	S2	5	image 51-100	2023-10-25	Slide 1: 0/10 ; Slide 2: 0/10 ; Slide 3: 0/10 ; Slide 4: 0/10 ; Slide 5: 0/10	0
	S3	5	image 101-150	2023-10-25	Slide 1: 0/10 ; Slide 2: 0/10 ; Slide 3: 0/10 ; Slide 4: 0/10 ; Slide 5: 0/10	0
	S4	5	image 151-200	2023-10-25	Slide 1: 1/10 ; Slide 2: 1/10 ; Slide 3: 2/10 ; Slide 4: 2/10 ; Slide 5: 0/10	6
	S5	5	image 201-250	2023-10-25	Slide 1: 0/10 ; Slide 2: 0/10 ; Slide 3: 0/10 ; Slide 4: 0/10 ; Slide 5: 0/10	0
	S6	5	image 251-300	2023-10-27	Slide 1: 0/10 ; Slide 2: 0/10 ; Slide 3: 0/10 ; Slide 4: 0/10 ; Slide 5: 0/10	0
	S7	5	image 301-350	2023-10-27	Slide 1: 0/10 ; Slide 2: 0/10 ; Slide 3: 0/10 ; Slide 4: 0/10 ; Slide 5: 0/10	0
	S8	5	image 351-400	2023-10-27	Slide 1: 0/10 ; Slide 2: 0/10 ; Slide 3: 0/10 ; Slide 4: 0/10 ; Slide 5: 0/10	0
TOTAL	8	40	400			6
